# Supplementary material for: Differentially Expressed Genes in Response to a Squalene-Supplemented Diet Are Accurate Discriminants of Porcine Non-Alcoholic Steatohepatitis
Source: Int J Mol Sci. 2023 Aug 8;24(16):12552. doi: 10.3390/ijms241612552 (PMC10454218; doi:10.3390/ijms241612552)
Supplement: Supplementary file 1 [file ijms-24-12552-s001.zip]

Archive with 1 entries (1 files):
- ijms-2486318-supplementary.pdf
